# Supplementary material for: Drug-Metabolizing Gene Expression Identity: Comparison Across Liver Tissues and Model Cell Lines
Source: Biomedicines. 2025 Nov 6;13(11):2722. doi: 10.3390/biomedicines13112722 (PMC12650171; doi:10.3390/biomedicines13112722)
Supplement: Supplementary file 1 [file biomedicines-13-02722-s001.zip]

Archive with 13 entries (12 files):
- Supplementary  File S1/
- Supplementary  File S1/corr_Hep3B.xlsx
- Supplementary  File S1/corr_HepaRG.xlsx
- Supplementary  File S1/corr_HepG2.xlsx
- Supplementary  File S1/corr_HLE.xlsx
- Supplementary  File S1/corr_HLF.xlsx
- Supplementary  File S1/corr_Huh7.xlsx
- Supplementary  File S1/corr_LX-2.xlsx
- Supplementary  File S1/corr_MHCC97H.xlsx
- Supplementary  File S1/corr_PLC_PRF_5.xlsx
- Supplementary  File S1/corr_SK-Hep1.xlsx
- Supplementary File S2.pdf
- Supplementary Table S1.xlsx
