# Supplementary material for: Drug-Metabolizing Gene Expression Identity: Comparison Across Liver Tissues and Model Cell Lines
Source: Biomedicines. 2025 Nov 6;13(11):2722. doi: 10.3390/biomedicines13112722 (PMC12650171; doi:10.3390/biomedicines13112722)
Supplement: Supplementary file 1 [file biomedicines-13-02722-s001.zip › Supplementary Table S1.xlsx]

## Sheet: Sheet1
#	ID GEO	Year	Technology	Cite
Liver
1	GSE126848	2019	Illumina NextSeq 500	PMID: 30653341
2	GSE147304	2020	HiSeq X Ten	NA
3	GSE171294	2021	Illumina NovaSeq 6000	PMID: 34336890
4	GSE199888	2022	Illumina NextSeq 500	NA
5	GSE251942	2023	Illumina NextSeq 500	PMID: 40380227
Primary Hepatocytes
1	GSE101770	2017	Illumina HiSeq 4000	PMID: 28878125
2	GSE128060	2019	Illumina HiSeq 2500	PMID: 33296648
3	GSE134422	2019	Illumina NextSeq 500	PMID: 32490322
4	GSE140520	2019	Illumina NextSeq 500	PMID: 38037844
5	GSE139896	2020	Illumina HiSeq 250	PMID: 32724080
6	GSE211161	2022	Illumina HiSeq 2500	PMID: 36439639
7	GSE204867	2022	Illumina HiSeq 2000	PMID: 37072803
8	GSE247407	2023	Illumina NovaSeq 6000	PMID: 38977136
9	GSE229455	2023	Illumina NovaSeq 6000	PMID: 37354909
10	GSE298576	2025	NextSeq 2000	NA
LX-2
1	GSE180243	2021	Illumina HiSeq 4000	PMID: 35191375
2	GSE193043	2022	Illumina HiSeq 400	PMID: 35315595
3	GSE220192	2022	HiSeq X Ten	NA
4	GSE179200	2022	Illumina NovaSeq 6000	NA
5	GSE232640	2023	Illumina NovaSeq 6000	PMID: 37013923
6	GSE250087	2023	BGISEQ-500	PMID: 39103634
7	GSE226239	2023	Illumina HiSeq 4000	NA
8	GSE283487	2024	Illumina NovaSeq 6000	NA
9	GSE289753	2025	Illumina NovaSeq 6000	NA
HepaRG
1	GSE114573	2018	Illumina NextSeq 500	PMID: 30128299
2	GSE122151	2018	Illumina NextSeq 500	NA
3	GSE100400	2017	Illumina NextSeq 500	PMID: 29933745
4	GSE149001	2020	Illumina NovaSeq 6000	PMID: 35212371
5	GSE220856	2022	Illumina NovaSeq 6000	PMID: 36638165
6	GSE232640	2023	Illumina NovaSeq 6000	PMID: 37013923
7	GSE230068	2023	Illumina NovaSeq 600	NA
8	GSE230404	2024	Illumina NovaSeq 6000	NA
9	GSE252563	2024	Illumina NovaSeq 6000	PMID: 38832940
Hep3B
1	GSE101432	2017	Illumina HiSeq 2000	PMID: 30014619
2	GSE121277	2018	Illumina HiSeq 2500	PMID: 31578521
3	GSE133553	2019	Illumina HiSeq 2000	PMID: 31534521
4	GSE135960	2019	Illumina HiSeq 2500	NA
5	GSE146797	2020	Illumina NovaSeq 6000	PMID: 32223889
6	GSE148551	2020	Illumina NovaSeq 6000	PMID: 32570949
7	GSE152256	2020	HiSeq X Ten	NA
8	GSE160913	2020	Illumina HiSeq 4000	NA
9	GSE193897	2022	Illumina NovaSeq 6000	PMID: 35191375
10	GSE217810	2022	Illumina HiSeq 2500	PMID: 36650715
11	GSE228274	2023	Illumina NovaSeq 6000	PMID: 37564203
12	GSE236338	2023	Illumina NovaSeq 6000	PMID: 39580000
13	GSE240197	2023	Illumina HiSeq 4000	PMID: 38030304
14	GSE244233	2023	Illumina NovaSeq 6000	NA
15	GSE231717	2023	Illumina HiSeq 2500	PMID: 40387600
16	GSE242016	2023	Illumina NovaSeq 6000	PMID: 39747873
17	GSE262490	2024	NextSeq 550	PMID: 39215630
18	GSE276192	2024	NextSeq 550	10.3390/ijms25179462
19	GSE288949	2025	BGISEQ-500	NA
20	GSE304242	2025	Illumina NovaSeq 6000	NA
21	GSE297369	2025	Illumina HiSeq 4000	NA
PLC/PRF/5
1	GSE86602	2016	Illumina HiSeq 1500	PMID: 28647567
2	GSE97098	2017	Illumina HiSeq 2000	PMID: 31378681
3	GSE124527	2019	BGISEQ-500	PMID: 31027518
4	GSE133858	2019	Illumina HiSeq 3000	PMID: 31776228
5	GSE134471	2019	Illumina NextSeq 500	NA
6	GSE147840	2020	BGISEQ-500	PMID: 34728628
7	GSE152108	2020	BGISEQ-500	PMID: 34728628
8	GSE183751	2021	Illumina HiSeq 2500	PMID: 34663432
9	GSE179345	2021	Illumina HiSeq 4000	PMID: 35887001
10	GSE181947	2021	Illumina NovaSeq 6000	NA
11	GSE199842	2022	Illumina HiSeq 2500	PMID: 36502574
12	GSE217403	2022	Illumina NovaSeq 6000	PMID: 37953462
13	GSE217912	2022	Illumina NovaSeq 6000	PMID: 37542342
14	GSE246237	2023	Illumina HiSeq 4000	PMID: 39105183
15	GSE236366	2023	Illumina NovaSeq 6000	PMID: 38867004
16	GSE254649	2024	Illumina NovaSeq 6000	NA
17	GSE263915	2024	Illumina NovaSeq 6000	PMID: 39885395
SK-Hep1
1	GSE97098	2017	Illumina HiSeq 2000	PMID: 31378681
2	GSE240197	2023	Illumina HiSeq 4000	PMID: 38030304
3	GSE243537	2023	Illumina HiSeq 2000	NA
MHCC97H
1	GSE69420	2019	Illumina NextSeq 500	PMID: 26202631
2	GSE217810	2022	Illumina HiSeq 2500	PMID: 36650715
3	GSE180789	2022	Illumina NovaSeq 6000	NA
4	GSE199842	2022	Illumina HiSeq 2500	PMID: 36502574
5	GSE240768	2023	Illumina NovaSeq 6000	PMID: 39292786
6	GSE238116	2023	Illumina NovaSeq 6000	PMID: 38287371
7	GSE234201	2023	Illumina NovaSeq 6000	PMID: 37443183
8	GSE222402	2023	Illumina HiSeq 2500	PMID: 38521502
9	GSE268875	2024	Illumina NovaSeq 6000	NA
10	GSE262667	2024	Illumina NovaSeq 6000	NA
11	GSE252752	2024	Illumina NovaSeq 6000	NA
HLE
1	GSE83518	2016	Illumina HiSeq 2500	NA
2	GSE97098	2017	Illumina HiSeq 2000	PMID: 31378681
3	GSE161701	2020	Illumina NovaSeq 6000	PMID: 35013122
4	GSE181771	2021	Illumina NextSeq 500	PMID: 34664408
5	GSE220320	2023	BGISEQ-500	PMID: 38134284
6	GSE236125	2023	HiSeq X Ten	PMID: 38103553
7	GSE240760	2023	Illumina HiSeq 2500	PMID: 38521502
8	GSE146496	2023	BGISEQ-500	PMID: 37041757
9	GSE220319	2023	BGISEQ-500	PMID: 38134284
HLF
1	GSE83518	2016	Illumina HiSeq 2500	NA
2	GSE97098	2017	Illumina HiSeq 2000	PMID: 31378681
3	GSE220312	2022	BGISEQ-500	PMID: 38134284
4	GSE213892	2022	Illumina NovaSeq 6000	PMID: 38227944
5	GSE207722	2022	BGISEQ-500	NA
6	GSE218366	2022	BGISEQ-500	PMID: 37041150
7	GSE220320	2023	BGISEQ-500	PMID: 38134284
8	GSE237756	2023	Illumina NovaSeq 6000	PMID: 38548267
9	GSE229731	2023	Illumina NextSeq 500	NA
10	GSE220319	2023	BGISEQ-500	PMID: 38134284
HepG2
1	GSE76173	2015	Illumina HiSeq 2000	PMID: 27282340
2	GSE90322	2016	Illumina Genome Analyzer II	PMID: 22955616
3	GSE88089	2016	Illumina HiSeq 2000	NA
4	GSE79463	2016	Illumina HiSeq 1000	PMID: 28878246
5	GSE101432	2017	Illumina HiSeq 2000	PMID: 30014619
6	GSE104766	2017	Illumina HiSeq 2500	PMID: 29152775
7	GSE98984	2017	Illumina HiSeq 2500	PMID: 28579529
8	GSE107728	2017	Illumina HiSeq 2500	NA
9	GSE97098	2017	Illumina HiSeq 2000	PMID: 31378681
10	GSE109463	2018	Illumina HiSeq 1500	PMID: 29143341
11	GSE109072	2018	Illumina HiSeq 1500	PMID: 29024780
12
13	GSE112983	2018	Illumina HiSeq 2000	PMID: 30510575
14	GSE133976	2019	Illumina HiSeq 2500	PMID: 31462641
15	GSE125525	2019	Illumina NextSeq 500	PMID: 30813560
16
17	GSE142588	2019	BGISEQ-500	NA
18	GSE104462	2019	Illumina HiSeq 2500	PMID: 31108460
19	GSE139021	2019	Illumina HiSeq 2500	PMID: 32544250
20
21	GSE158552	2020	Illumina HiSeq 2500	PMID: 35486664
22	GSE158884	2020	Illumina HiSeq 2500	PMID: 34099540
23	GSE171311	2021	Illumina HiSeq 4000	PMID: 33862123
24
25	GSE193897	2022	Illumina NovaSeq 6000	PMID: 35191375
26	GSE220283	2022	Illumina NovaSeq 6000	NA
27	GSE236338	2023	Illumina NovaSeq 6000	PMID: 39580000
28
29	GSE235202	2023	Illumina NovaSeq 6000	NA
30	GSE229079	2024	Illumina NovaSeq 6000	PMID: 38443583
31
32	GSE304242	2025	Illumina NovaSeq 6000	NA
Huh7
1	GSE121277	2018	Illumina HiSeq 2500	PMID: 31578521
2	GSE142588	2019	BGISEQ-500	NA
3	GSE142588	2019	BGISEQ-500	NA
4	GSE125518	2019	Illumina NextSeq 500	PMID: 30880225
5	GSE131680	2019	Illumina NextSeq 500	PMID: 33182805
6	GSE101432	2020	Illumina HiSeq 2000	PMID: 36008383
7	GSE140202	2020	HiSeq X Ten	PMID: 32149026
8	GSE190076	2021	Illumina NovaSeq 6000	PMID: 35401213
9	GSE217810	2022	Illumina HiSeq 2500	PMID: 36650715
10	GSE193897	2022	Illumina NovaSeq 6000	PMID: 35191375
11	GSE203329	2022	Illumina NovaSeq 6000	NA
12	GSE236338	2023	Illumina NovaSeq 6000	PMID: 39580000
13	GSE242009	2023	Illumina HiSeq 2500	PMID: 38460052
